# Supplementary material for: Ultrasound Diagnosis in Small Ruminants: Occurrence and Description of Genital Pathologies
Source: Vet Sci. 2022 Oct 28;9(11):599. doi: 10.3390/vetsci9110599 (PMC9698986; doi:10.3390/vetsci9110599)
Supplement: Supplementary file 1 [file vetsci-09-00599-s001.zip]

Archive with 26 entries (26 files):
- Video S1 - Follicular cyst.mp4
- Video S10 - Metritis.mp4
- Video S11 - Hydrometra.mp4
- Video S12 - Pyometra.mp4
- Video S13 - Uterine torsion.mp4
- Video S14 - Uterine tumors.mp4
- Video S15 - Cervicitis.mp4
- Video S16 - Paracervical abscess.mp4
- Video S17 - Embryonic or fetal loss (aseptic form).mp4
- Video S18 - Embryonic or fetal loss (septic form).mp4
- Video S19 - Fetal maceration.mp4
- Video S2 - Luteal cyst.mp4
- Video S20 - Retained placenta.mp4
- Video S21 - Recent embryonic fetal loss.mp4
- Video S22 - Hydrocele.mp4
- Video S23 - Testicular degeneration.mp4
- Video S24 - Testicular microlithiasis.mp4
- Video S25 - Testicular tumors.mp4
- Video S26 - Varicocele.mp4
- Video S3 - Ovarian hypoplasia.mp4
- Video S4 - Ovarian tumors.mp4
- Video S5 -  Paraovarian cyst.mp4
- Video S6 - Hydrosalpinx.mp4
- Video S7 - Salpingitis and Endometritis.mp4
- Video S8 - Cystic endometrial hyperplasia.mp4
- Video S9 - Endometritis.mp4
